# Supplementary material for: First Report of a Psyllid Vector of ‘Candidatus Phytoplasma pruni’ (Strain 16SrIII-J)
Source: Plants (Basel). 2025 Apr 23;14(9):1279. doi: 10.3390/plants14091279 (PMC12073468; doi:10.3390/plants14091279)
Supplement: Supplementary file 1 [file plants-14-01279-s001.zip]

Archive with 1 entries (1 files):
- plants-3496753-supplementary.pdf
